# Supplementary material for: Integrating Network Pharmacology, Machine Learning, and Experimental Validation to Elucidate the Mechanism of Cardamonin in Treating Idiopathic Pulmonary Fibrosis
Source: Int J Mol Sci. 2025 Dec 25;27(1):249. doi: 10.3390/ijms27010249 (PMC12786256; doi:10.3390/ijms27010249)
Supplement: Supplementary file 1 [file ijms-27-00249-s001.zip]

Archive with 3 entries (2 files):
- ijms-3980623-supplementary/
- ijms-3980623-supplementary/Figure S1.pdf
- ijms-3980623-supplementary/Table S1.pdf
